# Supplementary material for: Distal His bundle pacing in a patient with surgically corrected complex Ebstein anomaly and symptomatic second-degree atrioventricular block: a case report
Source: Eur Heart J Case Rep. 2023 Oct 31;7(12):ytad531. doi: 10.1093/ehjcr/ytad531 (PMC10691874; doi:10.1093/ehjcr/ytad531)
Supplement: ytad531_Supplementary_Data [file ytad531_supplementary_data.zip]

Archive with 6 entries (6 files):
- Modified PLAX CINE.avi
- Modified PLAX view His lead.jpg
- TR doppler.mp4
- Apical 4C CINE.avi
- echo 4C Tricuspid valve.jpg
- Echo apical 4C view.jpg
